# Supplementary material for: TiO2-Nanobelt-Enhanced, Phosphorescent, Organic Light-Emitting Diodes
Source: Nanomaterials (Basel). 2025 Jan 27;15(3):199. doi: 10.3390/nano15030199 (PMC11821214; doi:10.3390/nano15030199)
Supplement: Supplementary file 1 [file nanomaterials-15-00199-s001.zip]

Archive with 1 entries (1 files):
- nanomaterials-3413909-supplementary.pdf
